# Supplementary material for: Proton Detected Solid-State NMR of Membrane Proteins at 28 Tesla (1.2 GHz) and 100 kHz Magic-Angle Spinning
Source: Biomolecules. 2021 May 18;11(5):752. doi: 10.3390/biom11050752 (PMC8157399; doi:10.3390/biom11050752)
Supplement: Supplementary file 1 [file biomolecules-11-00752-s001.zip]

Archive with 1 entries (1 files):
- biomolecules-1180594-SI.pdf
